# Supplementary material for: The Role of Active Packaging in the Defense Against Foodborne Pathogens with Particular Attention to Bacteriophages
Source: Microorganisms. 2025 Feb 12;13(2):401. doi: 10.3390/microorganisms13020401 (PMC11858251; doi:10.3390/microorganisms13020401)
Supplement: Supplementary file 1 [file microorganisms-13-00401-s001.zip]

Archive with 1 entries (1 files):
- microorganisms-3307795-supplementary.pdf
